# Supplementary material for: Rectal Epithelial Stem Cell Kinetics in Acute Radiation Proctitis
Source: Int J Mol Sci. 2024 Oct 19;25(20):11252. doi: 10.3390/ijms252011252 (PMC11508457; doi:10.3390/ijms252011252)
Supplement: Supplementary file 1 [file ijms-25-11252-s001.zip]

Archive with 1 entries (1 files):
- ijms-3162846-supplementary.pdf
